# Supplementary material for: Foliar Application of Chitosan Nanoparticles Mitigates Early Physiological and Antioxidant Responses of Solanum lycopersicum L. Seedlings Under Mild-to-Moderate Water Deficit
Source: Polymers (Basel). 2026 May 22;18(11):1275. doi: 10.3390/polym18111275 (PMC13259422; doi:10.3390/polym18111275)
Supplement: Supplementary file 1 [file polymers-18-01275-s001.zip]

Archive with 1 entries (1 files):
- Supplementary table 1. Parwise correlation.xlsx
