# Supplementary material for: Foliar Application of Chitosan Nanoparticles Mitigates Early Physiological and Antioxidant Responses of Solanum lycopersicum L. Seedlings Under Mild-to-Moderate Water Deficit
Source: Polymers (Basel). 2026 May 22;18(11):1275. doi: 10.3390/polym18111275 (PMC13259422; doi:10.3390/polym18111275)
Supplement: Supplementary file 1 [file polymers-18-01275-s001.zip › Supplementary table 1. Parwise correlation.xlsx]

## Sheet: Correlations
		WD_Control		WD_60		WD_120		WW-Control		WW_60		WW_120
Variable	by variable	Correlation	Prob.	Correlation	Prob.	Correlation	Prob.	Correlation	Prob.	Correlation	Prob.	Correlation	Prob.
Phe	AOX	-0,6185	0,5755	0,8135	0,3951	-0,7256	0,4831	-0,9992	0,0253	-0,9532	0,1955	-0,8880	0,3043
Chl a	AOX	0,8399	0,3652	0,3672	0,7606	0,8022	0,4073	-0,0264	0,9832	0,2221	0,8574	-0,5144	0,6561
Chl a	Phe	-0,0931	0,9406	0,8397	0,3655	-0,9929	0,0758	-0,0133	0,9916	-0,5064	0,6620	0,8512	0,3518
Chl b	AOX	0,8119	0,3969	0,1513	0,9033	-0,9880	0,0985	-0,9966	0,0524	0,7961	0,4138	-0,5951	0,5942
Chl b	Phe	-0,0434	0,9723	0,6980	0,5082	0,6109	0,5816	0,9991	0,0272	-0,5760	0,6092	0,8981	0,2899
Chl b	Chl a	0,9988	0,0317	0,9750	0,1427	-0,7006	0,5059	-0,0559	0,9644	-0,4133	0,7288	0,9953	0,0619
Chl a+b	AOX	0,8246	0,3828	0,2945	0,8097	0,0112	0,9928	-0,9995	0,0209	0,4461	0,7056	-0,5397	0,6371
Chl a+b	Phe	-0,0656	0,9582	0,7953	0,4146	-0,6962	0,5097	0,9974	0,0462	-0,1547	0,9011	0,8664	0,3328
Chl a+b	Chl a	0,9996	0,0176	0,9970	0,0491	0,6061	0,5855	0,0593	0,9622	-0,7736	0,4369	0,9996	0,0190
Chl a+b	Chl b	0,9998	0,0141	0,9892	0,0936	0,1430	0,9086	0,9934	0,0734	0,8968	0,2918	0,9977	0,0429
Chl a/b	AOX	-0,7946	0,4154	0,7692	0,4413	0,9822	0,1202	0,3814	0,7509	-0,7005	0,5059	-0,3676	0,7603
Chl a/b	Phe	0,0143	0,9909	0,9974	0,0462	-0,8419	0,3629	-0,4178	0,7256	0,4521	0,7014	0,7542	0,4561
Chl a/b	Chl a	-0,9969	0,0502	0,8768	0,3193	0,9000	0,2871	0,9140	0,2660	0,5402	0,6367	0,9866	0,1043
Chl a/b	Chl b	-0,9996	0,0185	0,7481	0,4620	-0,9416	0,2187	-0,4562	0,6984	-0,9896	0,0921	0,9661	0,1661
Chl a/b	Chl a+b	-0,9987	0,0326	0,8372	0,3684	0,1987	0,8727	-0,3508	0,7718	-0,9512	0,1997	0,9813	0,1233
LP	AOX	-0,8400	0,3651	-0,9920	0,0808	-0,9972	0,0473	-0,5068	0,6617	0,9996	0,0184	-0,1981	0,8730
LP	Phe	0,0932	0,9406	-0,8806	0,3143	0,7747	0,4358	0,5406	0,6364	-0,9616	0,1770	0,6267	0,5688
LP	Chl a	-0,99	<,0001	-0,4820	0,6798	-0,8443	0,3601	-0,8484	0,3552	0,2502	0,8390	0,9425	0,2170
LP	Chl b	-0,9988	0,0318	-0,2753	0,8225	0,9739	0,1458	0,5760	0,6092	0,7782	0,4322	0,9056	0,2788
LP	Chl a+b	-0,9996	0,0177	-0,4131	0,7289	-0,0854	0,9456	0,4782	0,6826	0,4200	0,7241	0,9321	0,2360
LP	Chl a/b	0,9969	0,0503	-0,8439	0,3605	-0,9934	0,0729	-0,9902	0,0892	-0,6796	0,5243	0,9844	0,1127
Pro	AOX	0,2056	0,8682	0,9892	0,0935	0,4265	0,7195	0,6024	0,5884	0,0701	0,9553	-0,8949	0,2946
Pro	Phe	0,6418	0,5563	0,8898	0,3016	-0,9319	0,2364	-0,6337	0,5631	-0,3683	0,7599	0,5893	0,5988
Pro	Chl a	0,7037	0,5030	0,4994	0,6671	0,8822	0,3122	0,7820	0,4284	0,9882	0,0979	0,0775	0,9506
Pro	Chl b	0,7382	0,4713	0,2943	0,8098	-0,2820	0,8180	-0,6661	0,5359	-0,5478	0,6309	0,1738	0,8888
Pro	Chl a+b	0,7231	0,4854	0,4311	0,7162	0,9092	0,2734	-0,5759	0,6093	-0,8615	0,3391	0,1072	0,9316
Pro	Chl a/b	-0,7576	0,4528	0,8544	0,3478	0,5887	0,5993	0,9676	0,1625	0,6627	0,5388	-0,0861	0,9451
Pro	LP	-0,7037	0,5031	-0,9998	0,0127	-0,4924	0,6722	-0,9934	0,0733	0,0990	0,9369	-0,2602	0,8324
Pn	AOX	-0,9052	0,2795	0,5787	0,6071	-0,6588	0,5421	0,9481	0,2059	0,8703	0,3278	-0,5699	0,6140
Pn	Phe	0,2259	0,8550	0,9451	0,2120	-0,0396	0,9748	-0,9348	0,2312	-0,9785	0,1324	0,1281	0,9182
Pn	Chl a	-0,9910	0,0857	0,9711	0,1535	-0,0793	0,9495	-0,3428	0,7772	0,6735	0,5296	-0,4116	0,7300
Pn	Chl b	-0,9831	0,1174	0,8937	0,2962	0,7669	0,4436	-0,9188	0,2584	0,3948	0,7416	-0,3212	0,7918
Pn	Chl a+b	-0,9869	0,1033	0,9498	0,2026	0,7449	0,4650	-0,9581	0,1850	-0,0525	0,9666	-0,3842	0,7489
Pn	Chl a/b	0,9773	0,1359	0,9663	0,1658	-0,5059	0,6623	0,0678	0,9568	-0,2582	0,8337	-0,5547	0,6257
Pn	LP	0,9910	0,0856	-0,6773	0,5263	0,6012	0,5894	-0,2065	0,8676	0,8842	0,3094	-0,6925	0,5130
Pn	Pro	-0,6020	0,5887	0,6918	0,5136	0,3995	0,7384	0,3175	0,7943	0,5523	0,6275	0,8767	0,3194
gs	AOX	0,6765	0,5270	0,9900	0,0899	0,7437	0,4661	0,9772	0,1361	-0,6209	0,5736	-0,6762	0,5272
gs	Phe	-0,9971	0,0485	0,8872	0,3052	-0,9996	0,0170	-0,9681	0,1614	0,3549	0,7690	0,2616	0,8315
gs	Chl a	0,1686	0,8921	0,4945	0,6707	0,9957	0,0588	-0,2379	0,8471	0,6265	0,5690	-0,2840	0,8167
gs	Chl b	0,1194	0,9238	0,2889	0,8134	-0,6318	0,5646	-0,9565	0,1885	-0,9687	0,1598	-0,1896	0,8785
gs	Chl a+b	0,1413	0,9097	0,4260	0,7198	0,6768	0,5267	-0,9837	0,1151	-0,9786	0,1321	-0,2553	0,8357
gs	Chl a/b	-0,0904	0,9424	0,8515	0,3514	0,8560	0,3459	0,1766	0,8870	0,9944	0,0677	-0,4365	0,7124
gs	LP	-0,1687	0,8921	-0,9999	0,0091	-0,7913	0,4188	-0,3124	0,7977	-0,5979	0,5920	-0,5881	0,5997
gs	Pro	-0,5816	0,6048	0,99	0,0036	0,9218	0,2534	0,4194	0,7245	0,7384	0,4711	0,9339	0,2327
gs	Pn	-0,2993	0,8065	0,6877	0,5172	0,0129	0,9918	0,9940	0,0698	-0,1543	0,9014	0,9907	0,0867
E	AOX	0,5964	0,5932	0,9794	0,1295	0,7951	0,4149	0,9877	0,1000	-0,6259	0,5694	-0,6591	0,5419
E	Phe	-0,9996	0,0177	0,9142	0,2656	-0,9943	0,0683	-0,9807	0,1253	0,3610	0,7649	0,2394	0,8461
E	Chl a	0,0653	0,9584	0,5475	0,6311	0,9999	0,0075	-0,1825	0,8832	0,6214	0,5731	-0,3059	0,8021
E	Chl b	0,0156	0,9901	0,3479	0,7738	-0,6921	0,5134	-0,9715	0,1524	-0,9703	0,1556	-0,2121	0,8639
E	Chl a+b	0,0377	0,9760	0,4814	0,6802	0,6154	0,5780	-0,9923	0,0791	-0,9772	0,1362	-0,2774	0,8211
E	Chl a/b	0,0135	0,9914	0,8824	0,3118	0,8948	0,2947	0,2321	0,8509	0,9950	0,0635	-0,4571	0,6978
E	LP	-0,0654	0,9583	-0,9971	0,0487	-0,8379	0,3676	-0,3657	0,7617	-0,6031	0,5879	-0,6065	0,5851
E	Pro	-0,6630	0,5386	0,9984	0,0360	0,8877	0,3046	0,4702	0,6884	0,7340	0,4753	0,9255	0,2473
E	Pn	-0,1986	0,8727	0,7315	0,4776	-0,0675	0,9570	0,9862	0,1059	-0,1607	0,8972	0,9936	0,0721
E	gs	0,9946	0,0662	0,9981	0,0396	0,9968	0,0513	0,9984	0,0361	0,99	0,0041	0,9997	0,0146
Fv_Fm	AOX	-0,5807	0,6056	0,3441	0,7764	0,5484	0,6305	-0,3136	0,7970	0,5358	0,6400	0,4922	0,6724
Fv_Fm	Phe	-0,2806	0,8189	0,8260	0,3813	0,1775	0,8864	0,3510	0,7717	-0,2556	0,8355	-0,8374	0,3682
Fv_Fm	Chl a	-0,9295	0,2404	0,9997	0,0158	-0,0594	0,9622	-0,9409	0,2199	-0,7043	0,5026	-0,9997	0,0163
Fv_Fm	Chl b	-0,9467	0,2087	0,9802	0,1269	-0,6707	0,5320	0,3906	0,7445	0,9375	0,2262	-0,9925	0,0782
Fv_Fm	Chl a+b	-0,9394	0,2228	0,9986	0,0333	-0,8300	0,3766	0,2822	0,8179	0,9947	0,0656	-0,9985	0,0353
Fv_Fm	Chl a/b	0,9557	0,1902	0,8647	0,3351	0,3817	0,7507	-0,9974	0,0461	-0,9779	0,1341	-0,9905	0,0879
Fv_Fm	LP	0,9295	0,2405	-0,4602	0,6956	-0,4848	0,6778	0,9775	0,1353	0,5111	0,6584	-0,9508	0,2006
Fv_Fm	Pro	-0,9161	0,2626	0,4778	0,6829	-0,5225	0,6500	-0,9468	0,2086	-0,8047	0,4047	-0,0519	0,9670
Fv_Fm	Pn	0,8717	0,3261	0,9649	0,1693	-0,9904	0,0884	0,0045	0,9971	0,0505	0,9678	0,4348	0,7136
Fv_Fm	gs	0,2067	0,8674	0,4728	0,6865	-0,1512	0,9034	-0,1050	0,9330	-0,9946	0,0664	0,3085	0,8003
Fv_Fm	E	0,3072	0,8012	0,5266	0,6469	-0,0712	0,9546	-0,1612	0,8970	-0,9939	0,0706	0,3303	0,7857
PhiPSII	AOX	-0,9843	0,1129	0,4818	0,6799	-0,7268	0,4820	0,4632	0,6934	0,9151	0,2642	-0,4940	0,6711
PhiPSII	Phe	0,4702	0,6884	0,9016	0,2848	0,0548	0,9651	-0,4980	0,6681	-0,7504	0,4597	0,0387	0,9753
PhiPSII	Chl a	-0,9225	0,2523	0,9920	0,0807	-0,1729	0,8893	0,8737	0,3234	-0,1899	0,8783	-0,4916	0,6728
PhiPSII	Chl b	-0,9022	0,2839	0,9391	0,2234	0,8240	0,3835	-0,5345	0,6410	0,9725	0,1496	-0,4048	0,7347
PhiPSII	Chl a+b	-0,9115	0,2698	0,9793	0,1298	0,6786	0,5252	-0,4338	0,7144	0,7691	0,4414	-0,4654	0,6918
PhiPSII	Chl a/b	0,8892	0,3025	0,9306	0,2386	-0,5850	0,6022	0,9959	0,0575	-0,9288	0,2417	-0,6270	0,5686
PhiPSII	LP	0,9226	0,2522	-0,5889	0,5991	0,6738	0,5293	-0,9988	0,0318	0,9030	0,2827	-0,7544	0,4559
PhiPSII	Pro	-0,3750	0,7553	0,6049	0,5864	0,3113	0,7985	0,9864	0,1050	-0,3381	0,7805	0,8301	0,3765
PhiPSII	Pn	0,9660	0,1666	0,9935	0,0728	0,9955	0,0601	0,1574	0,8994	0,5979	0,5920	0,9960	0,0571
PhiPSII	gs	-0,5360	0,6399	0,6004	0,5900	-0,0814	0,9481	0,2646	0,8295	-0,8843	0,3093	0,9746	0,1438
PhiPSII	E	-0,4454	0,7061	0,6489	0,5504	-0,1613	0,8969	0,3188	0,7934	-0,8873	0,3052	0,9795	0,1292
PhiPSII	Fv_Fm	0,7152	0,4927	0,9885	0,0965	-0,9729	0,1485	-0,9868	0,1035	0,8308	0,3758	0,5138	0,6565
ETR	AOX	-0,9840	0,1142	0,4818	0,6800	-0,7281	0,4808	0,4725	0,6867	0,9155	0,2636	-0,4984	0,6679
ETR	Phe	0,4684	0,6896	0,9016	0,2848	0,0567	0,9639	-0,5071	0,6614	-0,7511	0,4590	0,0438	0,9721
ETR	Chl a	-0,9233	0,2510	0,9920	0,0806	-0,1748	0,8881	0,8685	0,3301	-0,1889	0,8790	-0,4871	0,6761
ETR	Chl b	-0,9030	0,2827	0,9391	0,2233	0,8251	0,3823	-0,5434	0,6343	0,9723	0,1502	-0,4001	0,7379
ETR	Chl a+b	-0,9123	0,2686	0,9793	0,1298	0,6772	0,5264	-0,4432	0,7077	0,7684	0,4421	-0,4609	0,6951
ETR	Chl a/b	0,8901	0,3012	0,9306	0,2387	-0,5865	0,6010	0,9949	0,0642	-0,9284	0,2423	-0,6230	0,5718
ETR	LP	0,9233	0,2509	-0,5889	0,5992	0,6752	0,5281	-0,9992	0,0251	0,9035	0,2820	-0,7510	0,4591
ETR	Pro	-0,3768	0,7540	0,6048	0,5865	0,3094	0,7997	0,9881	0,0983	-0,3371	0,7811	0,8329	0,3733
ETR	Pn	0,9665	0,1653	0,9935	0,0728	0,9954	0,0613	0,1678	0,8926	0,5987	0,5914	0,9964	0,0539
ETR	gs	-0,5343	0,6411	0,6003	0,5901	-0,0833	0,9469	0,2748	0,8228	-0,8838	0,3100	0,9757	0,1406
ETR	E	-0,4437	0,7074	0,6489	0,5505	-0,1632	0,8956	0,3288	0,7867	-0,8868	0,3059	0,9805	0,1260
ETR	Fv_Fm	0,7166	0,4914	0,9886	0,0964	-0,9725	0,1497	-0,9850	0,1102	0,8302	0,3764	0,5094	0,6597
ETR	PhiPSII	0,99	0,0012	0,99	<,0001	0,99	0,0012	0,9999	0,0067	0,99	0,0007	0,99	0,0032
WUE	AOX	-0,8924	0,2981	-0,2709	0,8253	-0,9775	0,1352	-0,99	0,0017	0,6159	0,5776	0,8333	0,3729
WUE	Phe	0,9066	0,2774	0,3394	0,7795	0,5643	0,6183	0,9993	0,0236	-0,3490	0,7730	-0,4857	0,6771
WUE	Chl a	-0,5046	0,6633	0,7958	0,4140	-0,6583	0,5425	0,0238	0,9848	-0,6314	0,5650	0,0454	0,9711
WUE	Chl b	-0,4610	0,6950	0,9105	0,2714	0,9983	0,0367	0,9968	0,0508	0,9671	0,1638	-0,0517	0,9671
WUE	Chl a+b	-0,4806	0,6809	0,8401	0,3649	0,1998	0,8720	0,9994	0,0226	0,9798	0,1280	0,0156	0,9900
WUE	Chl a/b	0,4350	0,7135	0,4067	0,7333	-0,9206	0,2554	-0,3838	0,7492	-0,9937	0,0717	0,2077	0,8668
WUE	LP	0,5047	0,6632	0,1469	0,9061	0,9592	0,1825	0,5091	0,6600	0,5928	0,5960	0,3767	0,7541
WUE	Pro	0,2583	0,8337	-0,1272	0,9188	-0,2263	0,8547	-0,6045	0,5867	-0,7427	0,4671	-0,9924	0,0783
WUE	Pn	0,6159	0,5776	0,6282	0,5675	0,8026	0,4069	-0,9473	0,2076	0,1480	0,9054	-0,9291	0,2411
WUE	gs	-0,9361	0,2289	-0,1328	0,9152	-0,5861	0,6013	-0,9767	0,1377	0,99	0,0040	-0,9707	0,1544
WUE	E	-0,8945	0,2951	-0,0709	0,9548	-0,6494	0,5500	-0,9873	0,1017	-0,9999	0,0082	-0,9650	0,1690
WUE	Fv_Fm	0,1507	0,9037	0,8106	0,3983	-0,7123	0,4953	0,3161	0,7953	0,9952	0,0624	-0,0711	0,9547
WUE	PhiPSII	0,7987	0,4110	0,7129	0,4947	0,8552	0,3468	-0,4655	0,6918	0,8813	0,3134	-0,8923	0,2982
WUE	ETR	0,7975	0,4123	0,7130	0,4947	0,8562	0,3456	-0,4748	0,6850	0,8808	0,3140	-0,8946	0,2950
SDM	AOX	0,8794	0,3159	0,9995	0,0207	-0,6088	0,5833	-0,4827	0,6793	-0,4752	0,6848	-0,9565	0,1884
SDM	Phe	-0,9180	0,2595	0,8320	0,3744	-0,1042	0,9336	0,5170	0,6541	0,7189	0,4893	0,7152	0,4927
SDM	Chl a	0,4802	0,6811	0,3972	0,7399	-0,0147	0,9907	-0,8627	0,3375	-0,9634	0,1727	0,2418	0,8445
SDM	Chl b	0,4360	0,7128	0,1834	0,8826	0,7238	0,4848	0,5531	0,6269	0,1542	0,9014	0,3348	0,7826
SDM	Chl a+b	0,4558	0,6987	0,3253	0,7890	0,7865	0,4238	0,4536	0,7003	0,5755	0,6096	0,2707	0,8255
SDM	Chl a/b	-0,4096	0,7313	0,7895	0,4206	-0,4491	0,7035	-0,9937	0,0715	-0,2950	0,8093	0,0804	0,9488
SDM	LP	-0,4803	0,6810	-0,9955	0,0601	0,5482	0,6306	0,9996	0,0177	-0,5005	0,6663	-0,0964	0,9385
SDM	Pro	-0,2852	0,8159	0,9935	0,0728	0,4579	0,6972	-0,9898	0,0910	-0,9110	0,2705	0,9861	0,1061
SDM	Pn	-0,5936	0,5954	0,6049	0,5864	0,9979	0,0412	-0,1792	0,8853	-0,8469	0,3569	0,7848	0,4256
SDM	gs	0,9456	0,2110	0,9941	0,0692	0,0776	0,9506	-0,2859	0,8154	-0,3947	0,7417	0,8617	0,3388
SDM	E	0,9066	0,2773	0,9854	0,1088	-0,0029	0,9982	-0,3397	0,7793	-0,3888	0,7458	0,8498	0,3534
SDM	Fv_Fm	-0,1230	0,9215	0,3744	0,7557	-0,9973	0,0472	0,9830	0,1176	0,4883	0,6752	-0,2169	0,8608
SDM	PhiPSII	-0,7816	0,4289	0,5101	0,6593	0,9874	0,1013	-0,9998	0,0141	-0,0800	0,9490	0,7261	0,4827
SDM	ETR	-0,7803	0,4301	0,5100	0,6593	0,9871	0,1025	-0,9999	0,0074	-0,0811	0,9483	0,7296	0,4794
SDM	WUE	-0,9996	0,0178	-0,2395	0,8460	0,7623	0,4481	0,4850	0,6777	0,4005	0,7377	-0,9583	0,1844
RDM	AOX	0,8629	0,3373	0,6716	0,5312	0,8839	0,3098	0,9995	0,0210	0,2972	0,8079	-0,0325	0,9793
RDM	Phe	-0,9308	0,2382	0,1155	0,9263	-0,3196	0,7929	-0,9974	0,0463	0,0052	0,9967	-0,4308	0,7165
RDM	Chl a	0,4506	0,7024	-0,4425	0,7082	0,4298	0,7171	-0,0594	0,9622	-0,8650	0,3347	-0,8404	0,3647
RDM	Chl b	0,4056	0,7341	-0,6307	0,5655	-0,9454	0,2113	-0,9934	0,0734	0,8144	0,3941	-0,7838	0,4265
RDM	Chl a+b	0,4257	0,7200	-0,5103	0,6591	-0,4577	0,6974	-0,99	<,0001	0,9871	0,1022	-0,8239	0,3836
RDM	Chl a/b	-0,3788	0,7527	0,0432	0,9725	0,7804	0,4300	0,3508	0,7719	-0,8896	0,3020	-0,9175	0,2604
RDM	LP	-0,4506	0,7024	-0,5724	0,6120	-0,8468	0,3571	-0,4781	0,6826	0,2695	0,8263	-0,9732	0,1477
RDM	Pro	-0,3172	0,7945	0,5560	0,6247	-0,0460	0,9707	0,5758	0,6094	-0,9316	0,2368	0,4752	0,6847
RDM	Pn	-0,5663	0,6168	-0,2155	0,8617	-0,9341	0,2323	0,9581	0,1850	-0,2115	0,8643	0,8398	0,3653
RDM	gs	0,9559	0,1897	0,5607	0,6211	0,3448	0,7759	0,9837	0,1151	-0,9330	0,2343	0,7583	0,4520
RDM	E	0,9203	0,2559	0,5081	0,6607	0,4192	0,7246	0,9923	0,0790	-0,9307	0,2384	0,7731	0,4374
RDM	Fv_Fm	-0,0896	0,9429	-0,4646	0,6924	0,8758	0,3207	-0,2821	0,8179	0,9654	0,1679	0,8540	0,3483
RDM	PhiPSII	-0,7602	0,4502	-0,3256	0,7889	-0,9636	0,1722	0,4337	0,7144	0,6570	0,5437	0,8851	0,3082
RDM	ETR	-0,7589	0,4514	-0,3256	0,7889	-0,9641	0,1710	0,4432	0,7077	0,6562	0,5443	0,8827	0,3114
RDM	WUE	-0,9981	0,0392	-0,8951	0,2942	-0,9626	0,1746	-0,9994	0,0226	0,9353	0,2303	-0,5796	0,6064
RDM	SDM	0,9994	0,0213	0,6472	0,5519	-0,9091	0,2735	-0,4535	0,7003	0,6989	0,5074	0,3227	0,7909
